# Supplementary material for: Zinc- and fluoride-containing bioactive glass enhances angiogenesis-mediated bone regeneration via M2d macrophage activation
Source: Sci Rep. 2026 Apr 13;16:11351. doi: 10.1038/s41598-026-44931-5 (PMC13077007; doi:10.1038/s41598-026-44931-5)
Supplement: Supplementary file 1 — Supplementary Information 1. [file 41598_2026_44931_MOESM1_ESM.xlsx]

## Sheet: Sheet1
Fig.1a	ZFBG
	Zn ion (ppm)	1 week	2 weeks	4 weeks	8 weeks		F ion (ppm)	1 week	2 weeks	4 weeks	8 weeks		Ca ion (ppm)	1 week	2 weeks	4 weeks	8 weeks
		9.88	10.42	11.02	11.91			30.94	30.94	37.93	38.35			43.71	45.93	46.66	52.95
		9.97	10.43	11.07	11.47			31.47	31.47	38.74	38.72			43.61	46.06	46.73	52.49
		10	10.44	11.29	11.48			32.83	32.83	37.77	38.72			44.24	46	46.87	53.04
		9.8	10.36	11.31	11.99			31.74	31.74	36.97	40.04			45.1	46.97	49.21	51.49
		9.8	10.4	11.34	11.98			32.56	32.56	35.74	41.41			45.26	47	50.48	51.4
		9.9	10.49	11.49	11.92			32.14	32.14	35.74	44.07			44.37	47.14	49.2	51.47
		9.82	11.01	11.51	11.99			30.55	30.55	35.74	38.91			44.09	47.46	48.12	53.34
	P ion (ppm)	1 week	2 weeks	4 weeks	8 weeks		Si ion (ppm)	1 week	2 weeks	4 weeks	8 weeks
		68.97	74.94	82.15	91.49			0	0	0	0
		69.4	75.34	82.9	91.61			0	0	0	0
		69.8	75.5	77.4	92.36			0	0	0	0
		69.28	74.94	84.56	90.7			0	0	0	0
		68.81	75.14	84.92	90.94			0	0	0	0
		69.8	75.97	86.58	92.52			0	0	0	0
		69.8	76.92	86.03	93.07			0	0	0	0
	BG45SG
	Zn ion (ppm)	1 week	2 weeks	4 weeks	8 weeks		F ion (ppm)	1 week	2 weeks	4 weeks	8 weeks		Ca ion (ppm)	1 week	2 weeks	4 weeks	8 weeks
		0	0	0	0			0	0	0	0			48.13	51.48	47.32	56.51
		0	0	0	0			0	0	0	0			47.86	51.34	47.66	57.1
		0	0	0	0			0	0	0	0			48.37	51.2	53.62	57.39
		0	0	0	0			0	0	0	0			48.76	51.02	54.19	53.02
		0	0	0	0			0	0	0	0			48.56	50.64	54.24	52.57
		0	0	0	0			0	0	0	0			48.89	50.98	55.32	55.76
		0	0	0	0			0	0	0	0			48.52	50.78	55.97	55.54
	P ion (ppm)	1 week	2 weeks	4 weeks	8 weeks		Si ion (ppm)	1 week	2 weeks	4 weeks	8 weeks
		0	0	0	0			51.15	57.39	126.48	202.13
		0	0	0	0			50.41	57.31	126.85	201.63
		0	0	0	0			51.15	55.21	127.67	203.47
		0	0	0	0			40.67	55.78	133.21	200.12
		0	0	0	0			40.75	55.55	133.31	200.62
		0	0	0	0			40.27	55.8	132.07	205.49
		0	0	0	0			40.18	56.07	131.97	205.65
Fig.1b	ZFBG
	pH	1 week	2 weeks	4 weeks	8 weeks
		8.401	8.331	7.953	7.15
		8.417	8.349	7.947	7.162
		8.468	8.376	7.936	7.168
		8.398	8.345	7.946	7.179
		8.455	8.371	7.934	7.183
	BG45SG
	pH	1 week	2 weeks	4 weeks	8 weeks
		12.175	12.154	12.516	11.751
		12.025	12.269	12.245	11.793
		12.161	12.23	12.522	11.775
		12.168	12.274	12.549	11.842
		12.175	12.25	12.582	11.901
Fig.1d	ZFBG
	Particle size (µm)	0 week	1 week	2 weeks	4 weeks	8 weeks
		3.95	3.42	2.59	2.28	2.06
		3.96	3.3	2.58	2.28	2.1
		3.93	3.16	2.7	2.28	2.03
		4.22	2.99	2.72	2.06	2.11
		4.17	3.48	2.58	2.28	2.03
	BG45SG
	Particle size (µm)	0 week	1 week	2 weeks	4 weeks	8 weeks
		4.36	3.74	3.11	2.93	2.98
		4.14	3.76	3.1	2.9	2.75
		4.23	3.73	3.26	3	2.74
		4.08	3.63	3.27	2.86	2.72
		4.07	3.61	3.28	3.05	2.75
Fig.1e	ZFBG
	Weight reduction (%)	1 week	2 weeks	4 weeks	8 weeks
		-10.4	-10.9	-11.6	-12.6
		-10.2	-11	-11.7	-12.4
		-9.6	-10.9	-11.3	-12.5
		-10.5	-10.6	-12.1	-12.4
		-9.8	-10.9	-11.5	-13
	BG45SG
	Weight reduction (%)	1 week	2 weeks	4 weeks	8 weeks
		-7	-8.2	-9.2	-10
		-6.7	-9.5	-10	-10.2
		-8	-8.4	-9.1	-10
		-7.2	-9.4	-8.9	-10.2
		-6.7	-9	-10.5	-9.9
Fig.2b	Nos2
	mRNA expression (Fold)	-	ZFBG	BG45SG	M1-induced	M2-induced
		1	0.801389	2.31402	4.446	0.388347
		1.05235	0.943838	2.15332	3.93043	0.334706
		0.952213	0.888243	2.84405	3.98536	0.874252
	Arg1
	mRNA expression (Fold)	-	ZFBG	BG45SG	M1-induced	M2-induced
		1	6.90163	1.02795	2.1708	75.4275
		1.18898	26.4375	1.21919	1.21813	53.811
		0.961525	31.3561	1.03295	1.28632	64.386
	Vegf
	mRNA expression (Fold)	-	ZFBG	BG45SG	M1-induced	M2-induced
		1	5.29	1.99	1.15412	2.82
		0.865	5.46	1.77	1.14803	3.06
		0.882	5.98	2.02	1.3822	2.51
Fig.2c	VFGF
	Concentration (pg/ml)	-	ZFBG	BG45SG	M1-induced	M2-induced
		6.95983	39.6568	14.3205	35.6439	43.8246
		18.9543	58.7221	18.1294	14.1545	18.0112
		15.6095	82.0832	34.1034	14.1545	17.5826
Fig.2d	Vegf
	mRNA expression (Fold)	-	ZnO			CaF2			ZnO+CaF2
		-	10	100	1000	10	100	1000	10	100	1000
		1	1.06963	1.13697	1.22937	1.07764	1.10392	1.10682	1.31856	1.48106	1.50289
		0.851009	0.928588	1.14612	1.31359	0.992137	1.11986	1.27258	1.2544	1.41396	1.54336
		0.973457	1.06608	1.2596	1.44064	1.02418	1.11018	1.17083	1.25116	1.40871	1.46549
Fig.3c	Migrated cells (cells)	-	ZFBG	BG45SG
		133	180	118
		136	186	139
		107	163	142
		96	191	113
		96	168	115
Fig.3f	Migrated cells (cells)	-	ZFBG	BG45SG
		97	160	107
		137	125	161
		100	138	91
		110	133	113
		130	100	125
Fig.4b	BV/TV (%)	Sham	ZFBG	BG45SG
		12.9324	57.6838	28.825
		23.3536	44.6961	22.3925
		6.7599	31.138	26.0179
		19.0347	34.257	29.61
		15.546	33.7956	22.8743
		8.70816	28.6068	14.5506
Fig.4c	Bone mineral content (mg)	Sham	ZFBG	BG45SG
		0.985625	1.77243	1.43413
		1.39338	2.81317	1.34843
		0.310184	1.75802	1.47523
		0.538556	2.60051	1.49598
		0.709487	1.59353	1.24124
		0.558389	1.85136	0.914803
Fig.4d	Bone mineral density (mg/cm3)	Sham	ZFBG	BG45SG
		595.8	703.3	686.1
		667.3	737.8	643.7
		567.3	703.2	631.3
		426.2	747.7	660.5
		483.3	864.7	615
		513	706.4	643.9
Fig.4g	1 week
	CD31+endothelial cells (cells)	Sham	ZFBG	BG45SG
		36	68	19
		37	65	20
		47	76	53
		31	79	42
		30	68	39
	2 weeks
	CD31+endothelial cells (cells)	Sham	ZFBG	BG45SG
		13	52	35
		26	48	36
		22	64	36
		19	60	40
		30	63	35
Fig.5b	ARG1+VEGF+macrophages	Sham	ZFBG	BG45SG
	(cell count)	112	934	110
		140	1196	423
		287	1000	766
		144	634	310
Fig.5c	ARG1+VEGF+macrophages	Sham	ZFBG	BG45SG
	(% in CD45+CD14+macrophages)	112	934	110
		140	1196	423
		287	1000	766
		144	634	310
Supplementary Fig.S2	WST-1
	mRNA expression (Fold)	-	ZFBG	BG45SG
		2.51	1.922	3.056
		3.044	2.512	3.214
		3.13	2.716	2.416
